# Supplementary material for: Influence of Starvation on Biochemical, Physiological, Morphological, and Transcriptional Responses Associated with Glucose and Lipid Metabolism in the Liver of Javelin Goby (Synechogobius hasta)
Source: Animals (Basel). 2024 Sep 21;14(18):2734. doi: 10.3390/ani14182734 (PMC11429288; doi:10.3390/ani14182734)
Supplement: Supplementary file 1 [file animals-14-02734-s001.zip]

Archive with 3 entries (3 files):
- Figure. S1 for Animals.pdf
- Figure. S2.pdf
- Material S1 for Animals.pdf
